# Supplementary material for: Genome-Wide Identification and Expansion Patterns of SULTR Gene Family in Gramineae Crops and Their Expression Profiles under Abiotic Stress in Oryza sativa
Source: Genes (Basel). 2021 Apr 23;12(5):634. doi: 10.3390/genes12050634 (PMC8146379; doi:10.3390/genes12050634)
Supplement: Supplementary file 1 [file genes-12-00634-s001.zip]

Archive with 7 entries (7 files):
- Supplementary Figure 1.tif
- supplementary table 1.pdf
- Supplementary table 2.pdf
- supplementary table 3.xlsx
- Supplementary table 4.pdf
- supplementary table 5.xlsx
- supplementary table 6.xlsx
