# Supplementary material for: Genome-Wide Identification and Expansion Patterns of SULTR Gene Family in Gramineae Crops and Their Expression Profiles under Abiotic Stress in Oryza sativa
Source: Genes (Basel). 2021 Apr 23;12(5):634. doi: 10.3390/genes12050634 (PMC8146379; doi:10.3390/genes12050634)
Supplement: Supplementary file 1 [file genes-12-00634-s001.zip › supplementary table 3.xlsx]

## Sheet: Sheet1
subject ID	gene_ID	renaming	Localization	Chr	start	end	PI	mw(KDa)	Gravy
KQK19909	:BRADI_1g51200v3	BdSULTR1	Plasma membrane	1	49777157	49782036	9.55	69.6	0.541
KQK21630	BRADI_1g71500v3	BdSULTR2	Plasma membrane	1	61564169	61569176	8.75	70.27	0.437
KQK23145	BRADI_1g71510v3	BdSULTR3	Plasma membrane	1	69701726	69707884	9.03	72.66	0.314
KQK23148	BRADI_1g62050v3	BdSULTR4	Plasma membrane	1	69725180	69729886	9.06	71.18	0.508
KQK23534	BRADI_1g74420v3	BdSULTR5	Plasma membrane	1	71871998	71879149	9.37	72.25	0.434
KQK09502	BRADI_2g48350v3	BdSULTR6	Plasma membrane	2	48433269	48437934	9.16	71.6	0.469
KQJ96765	BRADI_3g27000v3	BdSULTR7	Plasma membrane	3	27470477	27473854	8.82	70.02	0.545
KQJ98213	BRADI_3g35510v3	BdSULTR8	Plasma membrane	3	37549889	37555315	8.97	72.29	0.388
KQJ86925	BRADI_4g08520v3	BdSULTR9	Plasma membrane	4	7606854	7617446	9.21	75.17	0.435
KQJ84996	BRADI_5g24170v3	BdSULTR10	Plasma membrane	5	26079406	26084176	8.88	71.04	0.511
HORVU2Hr1G113050.1	HORVU2Hr1G113050	HvSULTR1	Plasma membrane	2	727206601	727211591	9.24	72.34	0.502
HORVU3Hr1G068140.3	HORVU3Hr1G068140	HvSULTR2	Plasma membrane	3	517331673	517336186	8.45	71	0.458
HORVU4Hr1G071190.2	HORVU4Hr1G071190	HvSULTR3	Plasma membrane	4	579888468	579890142	9.92	16.22	0.677
HORVU4Hr1G071210.1	HORVU4Hr1G071210	HvSULTR4	Plasma membrane	4	579917082	579921154	9.35	72.56	0.317
HORVU4Hr1G071250.7	HORVU4Hr1G071250	HvSULTR5	Plasma membrane	4	580092336	580097073	9.28	71.48	0.512
HORVU4Hr1G073400.5	HORVU4Hr1G073400	HvSULTR6	Plasma membrane	4	589822844	589828705	9.05	71.22	0.461
HORVU5Hr1G051290.15	HORVU5Hr1G051290	HvSULTR7	Plasma membrane	5	400596251	400606116	8.86	74.85	0.448
HORVU5Hr1G066360.5	HORVU5Hr1G066360	HvSULTR8	Plasma membrane	5	506637377	506643282	9.31	72.05	0.384
HORVU6Hr1G072930.3	HORVU6Hr1G072930	HvSULTR9	Plasma membrane	6	506285804	506289306	8.37	70.23	0.529
HORVU7Hr1G019890.1	HORVU7Hr1G019890	HvSULTR10	Plasma membrane	7	26920897	26926082	9.53	67.16	0.593
HORVU7Hr1G111530.3	HORVU7Hr1G111530	HvSULTR11	Plasma membrane	7	633975818	633985537	8.53	66.92	0.5
OBART01G29100.1	OBART01G29100	ObSULTR1	Plasma membrane	1	24968544	24974913	9.14	55.2	0.592
OBART03G04590.1	OBART03G04590	ObSULTR2	Plasma membrane	3	3066339	3071738	7.32	63.89	0.556
OBART03G06910.2	OBART03G06910	ObSULTR3	Plasma membrane	3	4580214	4592701	9.39	154.93	0.418
OBART03G06920.1	OBART03G06920	ObSULTR4	Plasma membrane	3	4612717	4617232	9.79	73.01	0.317
OBART03G06940.1	OBART03G06940	ObSULTR5	Plasma membrane	3	4623008	4626784	9.6	71.32	0.305
OBART04G27740.1	OBART04G27740	ObSULTR6	Plasma membrane	4	25459039	25464190	9.09	70.25	0.538
OBART06G02880.1	OBART06G02880	ObSULTR7	Plasma membrane	6	2064275	2069954	9.61	70.79	0.493
OBART07G10410.1	OBART07G10410	ObSULTR8	Plasma membrane	7	9204474	9205043	9.92	17.64	0.106
OBART08G14130.1	OBART08G14130	ObSULTR9	Plasma membrane	8	14619023	14624941	9.55	72.45	0.319
OBART09G01700.1	OBART09G01700	ObSULTR10	Plasma membrane	9	2135391	2149949	9.02	71.32	0.42
OBART10G10240.1	OBART10G10240	ObSULTR11	Plasma membrane	10	11846504	11848813	8.61	41.42	0.466
ORGLA01G0238600.1	ORGLA01G0238600	OgSULTR1	Plasma membrane	1	21705756	21711404	9.1	74.73	0.444
ORGLA03G0043300.1	ORGLA03G0043300	OgSULTR2	Plasma membrane	3	3007323	3012923	9.55	72.45	0.319
ORGLA03G0067200.1	ORGLA03G0067200	OgSULTR3	Plasma membrane	3	4585692	4589800	9.61	72.04	0.508
ORGLA03G0067300.1	ORGLA03G0067300	OgSULTR4	Plasma membrane	3	4593371	4598018	9.09	71.49	0.557
ORGLA03G0067400.1	ORGLA03G0067400	OgSULTR5	Plasma membrane	3	4621267	4624981	9.74	71.13	0.139
ORGLA03G0067500.1	ORGLA03G0067500	OgSULTR6	Plasma membrane	3	4632155	4635567	9.79	73.03	0.318
ORGLA04G0239800.1	ORGLA04G0239800	OgSULTR7	Plasma membrane	4	24225440	24230590	9.2	70.79	0.544
ORGLA05G0176600.1	ORGLA05G0176600	OgSULTR8	Plasma membrane	5	18334005	18334965	11.71	25.82	-0.388
ORGLA06G0028300.1	ORGLA06G0028300	OgSULTR9	Plasma membrane	6	2128046	2133731	7.97	71.5	0.551
ORGLA08G0124200.1	ORGLA08G0124200	OgSULTR10	Plasma membrane	8	14338441	14341641	8.3	72.01	0.479
ORGLA09G0014600.1	ORGLA09G0014600	OgSULTR11	Plasma membrane	9	2285742	2299618	9.21	72.57	0.432
ORUFI01G32160.1	ORUFI01G32160	OrSULTR1	Plasma membrane	1	27493464	27499306	9.21	70.24	0.444
ORUFI03G04280.1	ORUFI03G04280	OrSULTR2	Plasma membrane	3	2928496	2933523	8.3	70.07	0.468
ORUFI03G06850.1	ORUFI03G06850	OrSULTR3	Plasma membrane	3	4551491	4563839	9.13	144.44	0.48
ORUFI03G06860.1	ORUFI03G06860	OrSULTR4	Plasma membrane	3	4585103	4603562	9.79	149.9	0.246
ORUFI04G29340.1	ORUFI04G29340	OrSULTR5	Plasma membrane	4	28328136	28333310	9.09	70.23	0.53
ORUFI05G21480.1	ORUFI05G21480	OrSULTR6	Plasma membrane	5	20537425	20538303	11.23	26.75	-0.203
ORUFI06G02850.2	ORUFI06G02850	OrSULTR7	Plasma membrane	6	2055655	2061313	9.59	73.16	0.465
ORUFI08G16000.1	ORUFI08G16000	OrSULTR8	Plasma membrane	8	17466811	17472083	9.55	72.48	0.311
ORUFI09G01950.1	ORUFI09G01950	OrSULTR9	Plasma membrane	9	2670909	2685566	8.55	68.78	0.397
ORUFI10G10800.1	ORUFI10G10800	OrSULTR10	Plasma membrane	10	12950057	12954130	9.14	70.66	0.54
Os01t0593700-01	LOC_Os01g41050	OsSULTR1	Plasma membrane	1	23247278	23250623	9.49	70.46	0.434
Os01t0719300-01	LOC_Os01g52130	OsSULTR2	Plasma membrane	1	29987911	29994075	9.21	72.59	0.429
Os03t0161200-01	LOC_Os03g06520	OsSULTR3	Plasma membrane	3	3271150	3276878	8.14	72.64	0.464
Os03t0195300-01	LOC_Os03g09930	OsSULTR4	Plasma membrane	3	4946360	4950941	7.6	71.5	0.562
Os03t0195500-01	LOC_Os03g09940	OsSULTR5	Plasma membrane	3	4957502	4959448	10.57	30.28	0.401
Os03t0195800-01	LOC_Os03g09970	OsSULTR6	Plasma membrane	3	4987877	4992392	9.74	73.01	0.317
Os03t0196000-00	LOC_Os03g09980	OsSULTR7	Plasma membrane	3	4998396	5001806	9.59	71.45	0.296
Os04t0652400-01	LOC_Os04g55800	OsSULTR8	Plasma membrane	4	33215040	33220582	9.09	71.46	0.549
Os06t0143700-01	LOC_Os06g05160	OsSULTR9	Plasma membrane	6	2292664	2298802	9.61	72	0.501
Os07t0286950-00	LOC_Os07g18700	OsSULTR10	Plasma membrane	7	11053694	11054339	10.39	20.71	0.01
Os08t0406400-01	LOC_Os08g31410	OsSULTR11	Plasma membrane	8	19430807	19432690	7.38	34.1	0.407
Os09t0240500-01	LOC_Os09g06499	OsSULTR12	Plasma membrane	9	3073972	3092645	9.1	74.73	0.444
Os10t0420400-01	LOC_Os10g28440	OsSULTR13	Plasma membrane	10	14798144	14800301	9.05	44.89	0.45
OsR498G0101455700.01.P01	OsR498G0101455700	OsiSULTR1	plasma membrane	1	24202026	24205370	9.4	70.43	0.432
OsR498G0101906500.01.P01	OsR498G0101906500	OsiSULTR2	plasma membrane	1	31029977	31036225	9.21	72.57	0.432
OsR498G0305263600.01.P01	OsR498G0305263600	OsiSULTR3	plasma membrane	3	3341486	3346862	8.3	70.88	0.467
OsR498G0305381800.01.P01	OsR498G0305381800	OsiSULTR4	plasma membrane	3	5017594	5022132	7.97	71.56	0.545
OsR498G0305382000.01.P01	OsR498G0305382000	OsiSULTR5	plasma membrane	3	5025349	5030348	9.2	70.82	0.547
OsR498G0305383900.01.P01	OsR498G0305383900	OsiSULTR6	plasma membrane	3	5056767	5064622	9.74	73.07	0.317
OsR498G0305385100.01.P01	OsR498G0305385100	OsiSULTR7	plasma membrane	3	5068896	5074334	9.82	71.76	0.329
OsR498G0409398000.01.P01	OsR498G0409398000	OsiSULTR8	plasma membrane	4	33491175	33496365	8.96	77.22	0.483
OsR498G0611611000.01.P02	OsR498G0611611000	OsiSULTR9	plasma membrane	6	2170596	2176734	9.61	72	0.501
OsR498G0816054900.01.P01	OsR498G0816054900	OsiSULTR10	plasma membrane	8	20798530	20804001	9.55	72.47	0.315
OsR498G0916781900.01.P05	OsR498G0916781900	OsiSULTR11	plasma membrane	9	3575890	3589181	9.1	74.43	0.444
OsR498G1018739300.01.P01	OsR498G1018739300	OsiSULTR12	plasma membrane	10	16736333	16740437	9.14	70.66	0.54
KQL23786	SETIT_032521mg	SiSULTR1	Plasma membrane	II	19280571	19287822	10.31	38.53	0.494
KQL23788	SETIT_030473mg	SiSULTR2	Plasma membrane	II	19295406	19298905	6.86	36.38	0.107
KQL09250	SETIT_005997mg	SiSULTR3	Plasma membrane	IV	2127061	2132300	9.6	72.91	0.52
KQL06748	SETIT_000607mg	SiSULTR4	Plasma membrane	V	35394351	35398613	9.51	70.87	0.442
KQL01721	SETIT_013382mg	SiSULTR5	Plasma membrane	VI	25191039	25196378	9.35	72.58	0.273
KQK99241	SETIT_009547mg	SiSULTR6	Plasma membrane	VII	31740955	31745815	9.33	72.29	0.525
KQK87908	SETIT_034596mg	SiSULTR7	Plasma membrane	IX	10103861	10108079	9.62	71.25	0.356
KQK92141	SETIT_034578mg	SiSULTR8	Plasma membrane	IX	53942441	53946133	9.5	72.23	0.358
KQK92144	SETIT_034587mg	SiSULTR9	Plasma membrane	IX	53991518	53995869	8.62	70.38	0.529
KQK92145	SETIT_034589mg	SiSULTR10	Plasma membrane	IX	53998946	54002503	8.67	71.16	0.535
KQK92474	SETIT_0345882mg	SiSULTR11	Plasma membrane	IX	55717083	55718818	9.69	27.75	0.578
KQK92476	SETIT_0345881mg	SiSULTR12	Plasma membrane	IX	55720747	55722940	8.44	42.98	0.397
EER91153	SORBI_3001G153100	SbSULTR1	Plasma membrane	1	12303174	12307234	9.64	71.58	0.328
KXG39960	SORBI_3001G470600	SbSULTR2	Plasma membrane	1	74337648	74341386	9.61	72.4	0.316
EER92701	SORBI_3001G470800	SbSULTR3	Plasma membrane	1	74358530	74362956	9.13	70.84	0.518
KXG39961	SORBI_3001G470900	SbSULTR4	Plasma membrane	1	74365926	74371001	8.13	75.08	0.485
EER92818	SORBI_3001G496800	SbSULTR5	Plasma membrane	1	76678203	76684214	9.14	70.73	0.468
OQU89074	SORBI_3002G143500	SbSULTR6	Plasma membrane	2	25292347	25348804	9.06	65.28	0.49
KXG33264	SORBI_3003G278600	SbSULTR7	Plasma membrane	3	61460901	61468176	9.46	70.92	0.484
EES12990	SORBI_3006G244000	SbSULTR8	Plasma membrane	6	58398656	58408126	9.12	72.87	0.502
OQU80411	SORBI_3007G123500	SbSULTR9	Plasma membrane	7	53008869	53014660	9.14	72.51	0.307
EER89179	SORBI_3010G033800	SbSULTR10	Plasma membrane	10	2710478	2716490	9.85	72.49	0.548
Zm00001d027749_P001	Zm00001d027749	ZmSULTR1	Plasma membrane	1	12546659	12552109	8.59	70.37	0.494
Zm00001d028162_P006	Zm00001d028162	ZmSULTR2	Plasma membrane	1	24771608	24776386	9.75	72.23	0.307
Zm00001d028164_P001	Zm00001d028164	ZmSULTR3	Plasma membrane	1	24946609	24951401	9.43	75.66	0.455
Zm00001d002038_P003	Zm00001d002038	ZmSULTR4	Plasma membrane	2	4861464	4865975	8.89	71.88	0.504
Zm00001d005257_P006	Zm00001d005257	ZmSULTR5	Plasma membrane	2	166052084	166063210	9.85	26.22	0.606
Zm00001d043614_P001	Zm00001d043614	ZmSULTR6	Plasma membrane	3	205241184	205245938	9.2	71.33	0.435
Zm00001d050283_P001	Zm00001d050283	ZmSULTR8	Plasma membrane	4	78443935	78447990	9.83	91.5	0.166
Zm00001d048187_P001	Zm00001d048187	ZmSULTR9	Plasma membrane	9	152022197	152024272	10.06	29.58	0.237
Zm00001d048189_P001	Zm00001d048189	ZmSULTR10	Plasma membrane	9	152042170	152045904	9.79	72.27	0.296
Zm00001d000204_P001	Zm00001d000204	ZmSULTR11	Plasma membrane	B73V4_ctg129	15011	19789	9.82	74.93	0.469
