# Supplementary material for: Genome-Wide Identification and Expansion Patterns of SULTR Gene Family in Gramineae Crops and Their Expression Profiles under Abiotic Stress in Oryza sativa
Source: Genes (Basel). 2021 Apr 23;12(5):634. doi: 10.3390/genes12050634 (PMC8146379; doi:10.3390/genes12050634)
Supplement: Supplementary file 1 [file genes-12-00634-s001.zip › supplementary table 6.xlsx]

## Sheet: Sheet1
motif	sequence
1	KBYQIDGNKEMIAJGTMNIVGSMTSCYVTTGSFSRSAVNYNAGCKTAVSN
2	GJTIASLAIPQGISYAKLANLPPIIGLYSSFVPPLIYAVMGSSRDLAVGP
3	LAFTATFFAGIFQASLGFLRLGFIVDFLSHAAIVGFMAGAAIVIALQQLK
4	TPLFKYTPLVVLSAIIISAVIGLIDYEAAIHJWKVDKMDFCACLGAFLGV
5	LGNJPGTTIYRNMEQYPEARKVPGVLVVRVDSPIYFANSNYLRERILRW
6	HHEWNWQTIVIGASFLAFLLATKYISKKNPKLFWVSAIAPLTSVIJSTVF
7	ZFVILDMSAVTDIDTSGIHALEELKKSLDKRGIQLVLANPGSZVIEKLR
8	ALQYLFPVLEWGPSYTLGKFKSDLIA
9	IIGDJKKGJNPPSVHKJYFSGPYLMLAFKTGIITGIIALTEGIAVGRTFA
10	YKVGVPPRRPLLAELRENLKETFFPDDPLREYKDQPPSKK
11	VFASVEIGLLIAVAISFAKILLQVTRPRT
12	LLGJVHFTTKTDIVSVMKSVF
13	SLLLGSMLQKEVDPVKNPLLY
14	ELIGEEWIFLTVGDAVAKC
15	VYJTKADKHGI
